# Supplementary material for: A Novel Protein Hydrolysate-Based Biostimulant Improves Tomato Performances under Drought Stress
Source: Plants (Basel). 2021 Apr 16;10(4):783. doi: 10.3390/plants10040783 (PMC8073256; doi:10.3390/plants10040783)
Supplement: Supplementary file 1 [file plants-10-00783-s001.zip]

Archive with 1 entries (1 files):
- plants-1188810-supplementary.pdf
